# Supplementary material for: Resource constrained flux balance analysis predicts selective pressure on the global structure of metabolic networks
Source: BMC Syst Biol. 2015 Nov 23;9:88. doi: 10.1186/s12918-015-0232-5 (PMC4657269; doi:10.1186/s12918-015-0232-5)
Supplement: Additional file 2 — Table S1. List of 143 organisms considered in the statistical analysis of bacterial metabolic networks and related informations. (XLSX 42 kb) [file 12918_2015_232_MOESM2_ESM.xlsx]

## Sheet: SI Table
	Model ID	Genome TAX ID	Organism	Source	Class	Model genes	/from genes	Super Kingdom	Group	Genome Size	Oxygen Req
1	Seed100226.1	100226	Streptomyces coelicolor A3(2)	SEED	Gram positive	1003	8261	Bacteria	Actinobacteria	9.05485	Aerobic
2	Seed106370.11	106370	Frankia sp. Ccl3	SEED	Gram positive	810	4499	Bacteria	Actinobacteria	5.43363	Aerobic
3	Seed122586.1	122586	Neisseria meningitidis MC58	SEED	Gram negative	562	2243	Bacteria	Betaproteobacteria	2.27236	Aerobic
4	Seed158878.1	158878	Staphylococcus aureus subsp. aureus Mu50	SEED	Gram positive	792	2770	Bacteria	Firmicutes	2.90364	Facultative
5	Seed158879.1	158879	Staphylococcus aureus subsp. aureus N315	SEED	Gram positive	795	2647	Bacteria	Firmicutes	2.82465	Facultative
6	Seed160488.1	160488	Pseudomonas putida KT2440	SEED	Gram negative	1076	5530	Bacteria	Gammaproteobacteria	6.2	Aerobic
7	Seed160490.1	160490	Streptococcus pyogenes M1 GAS	SEED	Gram positive	492	1731	Bacteria	Firmicutes	1.85244	Facultative
8	Seed160492.1	160492	Xylella fastidiosa 9a5c	SEED	Gram negative	507	2916	Bacteria	Gammaproteobacteria	2.73175	Aerobic
9	Seed169963.1	169963	Listeria monocytogenes EGD-e	SEED	Gram positive	790	2866	Bacteria	Firmicutes	2.94453	Facultative
10	Seed170187.1	170187	Streptococcus pneumoniae TIGR4	SEED	Gram positive	575	2238	Bacteria	Firmicutes	2.16084	Facultative
11	Seed171101.1	171101	Streptococcus pneumoniae R6	SEED	Gram positive	591	2048	Bacteria	Firmicutes	2.03862	Facultative
12	Seed176299.3	176299	Agrobacterium tumefaciens str. C58	SEED	Gram negative	1151	5490	Bacteria	Alphaproteobacteria	5.66716	Aerobic
13	Seed177416.3	177416	Francisella tularensis subsp. tularensis Schu 4	SEED	Gram negative	498	1609	Bacteria	Gammaproteobacteria	1.9	Aerobic
14	Seed189518.1	189518	Leptospira interrogans serovar Lai str. 56601	SEED	Gram negative	539	4750	Bacteria	Spirochaetes	4.69224	Aerobic
15	Seed190304.1	190304	Fusobacterium nucleatum subsp. nucleatum ATCC 25586	SEED	Gram negative	535	2078	Bacteria	Fusobacteria	2.1745	Anaerobic
16	Seed190485.4	190485	Xanthomonas campestris pv. campestris str. ATCC 33913	PSEED	Gram negative	826	4553	Bacteria	Gammaproteobacteria	5.07619	Aerobic
17	Seed190650.1	190650	Caulobacter crescentus CB15	SEED	Gram negative	726	3879	Bacteria	Alphaproteobacteria	4	Aerobic
18	Seed192222.1	192222	Campylobacter jejuni subsp. jejuni NCTC 11168	SEED	Gram negative	494	1633	Bacteria	Epsilonproteobacteria	1.64148	Microaerophilic
19	Seed196600.1	196600	Vibrio vulnificus YJ016	SEED	Gram negative	921	4923	Bacteria	Gammaproteobacteria	5.26009	Facultative
20	Seed196620.1	196620	Staphylococcus aureus subsp. aureus MW2	SEED	Gram positive	669	2643	Bacteria	Firmicutes	2.82046	Facultative
21	Seed196627.4	196627	Corynebacterium glutamicum ATCC 13032	SEED	Gram positive	654	2996	Bacteria	Actinobacteria	3.3	Facultative
22	Seed198215.1	198215	Shigella flexneri 2a str. 2457T	SEED	Gram negative	1042	4088	Bacteria	Gammaproteobacteria	4.6	Facultative
23	Seed203267.1	203267	Tropheryma whipplei str. Twist	SEED	Gram positive	323	836	Bacteria	Actinobacteria	0.927303	Aerobic
24	Seed205922.3	205922	Pseudomonas fluorescens PfO-1	SEED	Gram negative	1137	5737	Bacteria	Gammaproteobacteria	6.43841	Aerobic
25	Seed206672.1	206672	Bifidobacterium longum NCC2705	SEED	Gram positive	457	1877	Bacteria	Actinobacteria	2.26024	Anaerobic
26	Seed207559.3	207559	Desulfovibrio desulfuricans G20	SEED	Gram negative	596	3777	Bacteria	Deltaproteobacteria	3.73023	Anaerobic
27	Seed208964.1	208964	Pseudomonas aeruginosa PAO1	SEED	Gram negative	1117	6325	Bacteria	Gammaproteobacteria	6.2644	Aerobic
28	Seed211586.1	211586	Shewanella oneidensis MR-1	SEED	Gram negative	791	4468	Bacteria	Gammaproteobacteria	5.1298	Facultative
29	Seed212717.1	212717	Clostridium tetani E88	SEED	Gram positive	552	2638	Bacteria	Firmicutes	2.874	Anaerobic
30	Seed214092.1	214092	Yersinia pestis CO92	SEED	Gram negative	996	4289	Bacteria	Gammaproteobacteria	4.82965	Facultative
31	Seed216596.1	216596	Rhizobium leguminosarum bv. viciae 3841	SEED	Gram negative	1289	7406	Bacteria	Alphaproteobacteria	7.74714	Aerobic
32	Seed216598.1	216598	Shigella dysenteriae M131649	SEED	Gram negative	1159	6269	Bacteria	Gammaproteobacteria	4.76	Facultative
33	Seed220664.5	220664	Pseudomonas fluorescens Pf-5	PSEED	Gram negative	1317	6363	Bacteria	Gammaproteobacteria	7.07489	Aerobic
34	Seed220668.1	220668	Lactobacillus plantarum WCFS1	SEED	Gram positive	707	3059	Bacteria	Firmicutes	3.3403	Facultative
35	Seed221988.1	221988	Mannheimia succiniciproducens MBEL55E	SEED	Gram negative	673	2244	Bacteria	Gammaproteobacteria	2.3	Anaerobic
36	Seed223926.1	223926	Vibrio parahaemolyticus RIMD 2210633	SEED	Gram negative	955	5085	Bacteria	Gammaproteobacteria	5.16577	Facultative
37	Seed224308.1	224308	Bacillus subtilis subsp. subtilis str. 168	SEED	Gram positive	1045	4570	Bacteria	Firmicutes	8.41438	Facultative
38	Seed224324.1	224324	Aquifex aeolicus VF5	SEED	Gram negative	493	1562	Bacteria	Aquificae	1.59079	Aerobic
39	Seed224326.1	224326	Borrelia burgdorferi B31	SEED	Gram negative	244	1689	Bacteria	Spirochaetes	1.51913	Microaerophilic
40	Seed224911.1	224911	Bradyrhizobium japonicum USDA 110	SEED	Gram negative	1181	8594	Bacteria	Alphaproteobacteria	9.1	Aerobic
41	Seed224914.1	224914	Brucella melitensis 16M	SEED	Gram negative	887	3240	Bacteria	Alphaproteobacteria	3.3	Aerobic
42	Seed227377.1	227377	Coxiella burnetii RSA 493	SEED	Gram negative	479	2179	Bacteria	Gammaproteobacteria	2.037	Facultative
43	Seed228410.1	228410	Nitrosomonas europaea ATCC 19718	SEED	Gram negative	527	2583	Bacteria	Betaproteobacteria	2.81209	Aerobic
44	Seed235909.3	235909	Geobacillus kaustophilus HTA426	SEED	Gram positive	938	3540	Bacteria	Firmicutes	3.59267	Aerobic
45	Seed242231.4	242231	Neisseria gonorrhoeae FA 1090	SEED	Gram negative	535	2021	Bacteria	Betaproteobacteria	2.15392	Aerobic
46	Seed242619.1	242619	Porphyromonas gingivalis W83	SEED	Gram negative	403	1913	Bacteria	Bacteroidetes/Chlorobi	2.34348	Anaerobic
47	Seed243164.3	243164	Dehalococcoides ethenogenes 195	SEED	Gram negative	385	1582	Bacteria	Chloroflexi	1.46972	Anaerobic
48	Seed243230.1	243230	Deinococcus radiodurans R1	SEED	Gram negative	647	3269	Bacteria	Deinococcus-Thermus	3.28464	Aerobic
49	Seed243231.1	243231	Geobacter sulfurreducens PCA	SEED	Gram negative	629	3454	Bacteria	Deltaproteobacteria	3.8	Anaerobic
50	Seed243233.4	243233	Methylococcus capsulatus str. Bath	SEED	Gram negative	689	2965	Bacteria	Gammaproteobacteria	3.3	Aerobic
51	Seed243265.1	243265	Photorhabdus luminescens subsp. laumondii TTO1	SEED	Gram negative	904	4809	Bacteria	Gammaproteobacteria	5.68899	Facultative
52	Seed243273.1	243273	Mycoplasma genitalium G-37	SEED	Gram positive	215	527	Bacteria	Firmicutes	0.560035	Facultative
53	Seed243274.1	243274	Thermotoga maritima MSB8	SEED	Gram negative	513	1905	Bacteria	Thermotogae	1.86072	Anaerobic
54	Seed243276.1	243276	Treponema pallidum subsp. pallidum str. Nichols	SEED	Gram negative	234	1054	Bacteria	Spirochaetes	1.13801	Anaerobic
55	Seed243277.1	243277	Vibrio cholerae O1 biovar eltor str. N16961	SEED	Gram negative	823	3908	Bacteria	Gammaproteobacteria	4.03346	Facultative
56	Seed246194.3	246194	Carboxydothermus hydrogenoformans Z-2901	SEED	Gram positive	649	2621	Bacteria	Firmicutes	2.40152	Anaerobic
57	Seed246200.3	246200	Silicibacter pomeroyi DSS-3	SEED	Gram negative	859	4253	Bacteria	Alphaproteobacteria	4.59	Aerobic
58	Seed247156.1	247156	Nocardia farcinica IFM 10152	SEED	Gram positive	896	5614	Bacteria	Actinobacteria	6.29235	Aerobic
59	Seed257313.1	257313	Bordetella pertussis Tohama I	SEED	Gram negative	801	3798	Bacteria	Betaproteobacteria	4.1	Aerobic
60	Seed258594.1	258594	Rhodopseudomonas palustris CGA009	SEED	Gram negative	855	4892	Bacteria	Alphaproteobacteria	5.51	Facultative
61	Seed262768.1	262768	Onion yellows phytoplasma OY-M	SEED	Gram positive	195	856	Bacteria	Firmicutes	0.85	Aerobic
62	Seed264203.3	264203	Zymomonas mobilis subsp. mobilis ZM4	SEED	Gram negative	514	1999	Bacteria	Alphaproteobacteria	0.167	Facultative
63	Seed264462.1	264462	Bdellovibrio bacteriovorus HD100	SEED	Gram negative	506	3595	Bacteria	Deltaproteobacteria	3.8	Aerobic
64	Seed265072.7	265072	Methylobacillus flagellatus KT	SEED	Gram negative	684	2799	Bacteria	Betaproteobacteria	2.97152	Aerobic
65	Seed266117.6	266117	Rubrobacter xylanophilus DSM 9941	SEED	Gram positive	810	2815	Bacteria	Actinobacteria	3.22575	Aerobic
66	Seed266834.1	266834	Sinorhizobium meliloti 1021	SEED	Gram negative	1114	6207	Bacteria	Alphaproteobacteria	6.70836	Aerobic
67	Seed266940.5	266940	Kineococcus radiotolerans SRS30216	SEED	Gram positive	641	4621	Bacteria	Actinobacteria	4.95418	Aerobic
68	Seed267608.1	267608	Ralstonia solanacearum GMI1000	SEED	Gram negative	916	5169	Bacteria	Betaproteobacteria	5.8	Aerobic
69	Seed267671.1	267671	Leptospira interrogans serovar Copenhageni str. Fiocruz L1-130	SEED	Gram negative	561	3802	Bacteria	Spirochaetes	4.62718	Aerobic
70	Seed269482.1	269482	Burkholderia cepacia R1808	SEED	Gram negative	1145	7213	Bacteria	Betaproteobacteria	8.39182	Facultative
71	Seed269798.12	269798	Cytophaga hutchinsonii ATCC 33406	SEED	Gram negative	665	3670	Bacteria	Bacteroidetes/Chlorobi	4.43322	Aerobic
72	Seed269799.3	269799	Geobacter metallireducens GS-15	SEED	Gram negative	696	3533	Bacteria	Deltaproteobacteria	4.014	Anaerobic
73	Seed272560.3	272560	Burkholderia pseudomallei K96243	SEED	Gram negative	1182	5729	Bacteria	Betaproteobacteria	7.24755	Aerobic
74	Seed272562.1	272562	Clostridium acetobutylicum ATCC 824	SEED	Gram positive	731	3901	Bacteria	Firmicutes	4.13288	Anaerobic
75	Seed272620.3	272620	Klebsiella pneumoniae MGH 78578	SEED	Gram negative	1239	5219	Bacteria	Gammaproteobacteria	5.6868	Facultative
76	Seed272623.1	272623	Lactococcus lactis subsp. lactis Il1403	SEED	Gram positive	653	2383	Bacteria	Firmicutes	2.36559	Facultative
77	Seed272624.3	272624	Legionella pneumophila subsp. pneumophila str. Philadelphia 1	SEED	Gram negative	632	2944	Bacteria	Gammaproteobacteria	3.4	Aerobic
78	Seed272626.1	272626	Listeria innocua Clip11262	SEED	Gram positive	772	3006	Bacteria	Firmicutes	3.08	Facultative
79	Seed272634.1	272634	Mycoplasma pneumoniae M129	SEED	Gram positive	210	689	Bacteria	Firmicutes	0.816394	Facultative
80	Seed272635.1	272635	Mycoplasma pulmonis UAB CTIP	SEED	Unknown	224	782	Bacteria	Firmicutes	0.96	Facultative
81	Seed272947.1	272947	Rickettsia prowazekii str. Madrid E	SEED	Gram negative	274	859	Bacteria	Alphaproteobacteria	1.1	Aerobic
82	Seed273036.3	273036	Staphylococcus aureus RF122	SEED	Gram positive	664	2525	Bacteria	Firmicutes	2.74253	Facultative
83	Seed273119.1	273119	Ureaplasma parvum serovar 3 ATCC 700970	SEED	Gram positive	193	614	Bacteria	Firmicutes	0.751719	Facultative
84	Seed281090.3	281090	Leifsonia xyli subsp. xyli str. CTCB07	SEED	Gram positive	567	2041	Bacteria	Actinobacteria	2.58416	Aerobic
85	Seed282458.1	282458	Staphylococcus aureus subsp. aureus MRSA252	SEED	Gram positive	669	2668	Bacteria	Firmicutes	2.9	Facultative
86	Seed282459.1	282459	Staphylococcus aureus subsp. aureus MSSA476	SEED	Gram positive	668	2609	Bacteria	Firmicutes	2.82065	Facultative
87	Seed283942.3	283942	Idiomarina loihiensis L2TR	SEED	Gram negative	611	2629	Bacteria	Gammaproteobacteria	2.83932	Aerobic
88	Seed290397.13	290397	Anaeromyxobacter dehalogenans 2CP-C	SEED	Gram negative	889	4344	Bacteria	Deltaproteobacteria	5	Facultative
89	Seed290633.1	290633	Gluconobacter oxydans 621H	SEED	Gram negative	530	2674	Bacteria	Alphaproteobacteria	2.92021	Aerobic
90	Seed292415.3	292415	Thiobacillus denitrificans ATCC 25259	SEED	Gram negative	642	2831	Bacteria	Betaproteobacteria	2.90981	Facultative
91	Seed292459.1	292459	Symbiobacterium thermophilum IAM 14863	SEED	Gram positive	697	3206	Bacteria	Firmicutes	3.56614	Microaerophilic
92	Seed295405.3	295405	Bacteroides fragilis YCH46	SEED	Gram negative	723	4625	Bacteria	Bacteroidetes/Chlorobi	5.31127	Anaerobic
93	Seed296591.1	296591	Polaromonas sp. JS666	SEED	Gram negative	1023	5600	Bacteria	Betaproteobacteria	5.89841	Aerobic
94	Seed298386.1	298386	Photobacterium profundum SS9	SEED	Gram negative	1094	5794	Bacteria	Gammaproteobacteria	6.41794	Facultative
95	Seed299768.3	299768	Streptococcus thermophilus CNRZ1066	SEED	Gram positive	565	1916	Bacteria	Firmicutes	1.8	Anaerobic
96	Seed300852.3	300852	Thermus thermophilus HB8	SEED	Unknown	667	2239	Bacteria	Deinococcus-Thermus	2.11606	Aerobic
97	Seed309807.19	309807	Salinibacter ruber DSM 13855	SEED	Gram negative	663	3002	Bacteria	Bacteroidetes/Chlorobi	3.58732	Aerobic
98	Seed314266.4	314266	Sphingomonas sp. SKA58	PSEED	Gram negative	785	3702	Bacteria	Alphaproteobacteria	3.948	Aerobic
99	Seed316407.3	316407	Escherichia coli W3110	SEED	Gram negative	1163	4229	Bacteria	Gammaproteobacteria	4.64633	Facultative
100	Seed317025.3	317025	Thiomicrospira crunogena XCL-2	SEED	Gram negative	481	2193	Bacteria	Gammaproteobacteria	2.42773	Microaerophilic
101	Seed318167.10	318167	Shewanella frigidimarina NCIMB 400	SEED	Gram negative	819	3897	Bacteria	Gammaproteobacteria	4.84526	Facultative
102	Seed319224.13	319224	Shewanella putrefaciens CN-32	SEED	Gram negative	805	3745	Bacteria	Gammaproteobacteria	4.65922	Facultative
103	Seed319701.3	319701	Streptococcus pyogenes MGAS6180	SEED	Gram positive	499	1895	Bacteria	Firmicutes	1.9	Facultative
104	Seed323098.3	323098	Nitrobacter winogradskyi Nb-255	SEED	Gram negative	570	3124	Bacteria	Alphaproteobacteria	3.4	Facultative
105	Seed326297.7	326297	Shewanella amazonensis SB2B	SEED	Gram negative	757	3467	Bacteria	Gammaproteobacteria	4.3	Facultative
106	Seed326298.3	326298	Thiomicrospira denitrificans ATCC 33889	SEED	Gram negative	461	2096	Bacteria	Epsilonproteobacteria	2.2	Anaerobic
107	Seed326442.4	326442	Pseudoalteromonas haloplanktis TAC125	SEED	Gram negative	660	3485	Bacteria	Gammaproteobacteria	3.84	Aerobic
108	Seed335992.3	335992	Pelagibacter ubique HTCC1062	SEED	Gram negative	513	1356	Bacteria	Alphaproteobacteria	1.3	Aerobic
109	Seed342108.5	342108	Magnetospirillum magneticum AMB-1	SEED	Gram negative	850	4093	Bacteria	Alphaproteobacteria	4.96715	Microaerophilic
110	Seed345073.6	345073	Vibrio cholerae O395	SEED	Gram negative	808	3373	Bacteria	Gammaproteobacteria	4.12407	Facultative
111	Seed359786.3	359786	Staphylococcus aureus subsp. aureus JH9	SEED	Gram positive	661	2675	Bacteria	Firmicutes	2.93	Facultative
112	Seed359787.3	359787	Staphylococcus aureus subsp. aureus JH1	SEED	Gram positive	663	2685	Bacteria	Firmicutes	2.93	Facultative
113	Seed360095.3	360095	Bartonella bacilliformis KC583	SEED	Gram negative	418	1232	Bacteria	Alphaproteobacteria	1.44502	Aerobic
114	Seed370552.3	370552	Streptococcus pyogenes MGAS10270	SEED	Gram positive	514	1988	Bacteria	Firmicutes	1.92825	Facultative
115	Seed376686.6	376686	Flavobacterium johnsonia johnsoniae UW101	SEED	Gram negative	800	5017	Bacteria	Bacteroidetes/Chlorobi	6.1	Aerobic
116	Seed386656.4	386656	Yersinia pestis Pestoides F	SEED	Gram negative	1015	3887	Bacteria	Gammaproteobacteria	4.712	Facultative
117	Seed392500.3	392500	Shewanella woodyi ATCC 51908	SEED	Gram negative	866	4881	Bacteria	Gammaproteobacteria	5.9354	Facultative
118	Seed393117.3	393117	Listeria monocytogenes FSL J1-194	SEED	Gram positive	1006	3691	Bacteria	Firmicutes	2.98982	Facultative
119	Seed393130.3	393130	Listeria monocytogenes J0161	SEED	Gram positive	840	3180	Bacteria	Firmicutes	3.06258	Facultative
120	Seed398579.3	398579	Shewanella pealeana ATCC 700345	SEED	Gram negative	842	3753	Bacteria	Gammaproteobacteria	5.17458	Facultative
121	Seed399726.4	399726	Thermoanaerobacter sp. X514	SEED	Gram positive	641	2352	Bacteria	Firmicutes	2.45726	Anaerobic
122	Seed400667.4	400667	Acinetobacter baumannii ATCC 17978	SEED	Gram negative	874	3581	Bacteria	Gammaproteobacteria	4.00075	Aerobic
123	Seed401614.5	401614	Francisella tularensis subsp. novicida U112	SEED	Gram negative	542	1749	Bacteria	Gammaproteobacteria	1.9	Aerobic
124	Seed418127.4	418127	Staphylococcus aureus subsp. aureus Mu3	SEED	Gram positive	661	2503	Bacteria	Firmicutes	2.9	Facultative
125	Seed425104.3	425104	Shewanella sediminis HAW-EB3	SEED	Gram negative	858	4089	Bacteria	Gammaproteobacteria	5.5	Facultative
126	Seed445932.3	445932	Elusimicrobium minutum Pei191	SEED	Gram negative	415	1617	Bacteria	Other Bacteria	1.64356	Anaerobic
127	Seed451709.4	451709	Bacillus cereus 03BB108	PSEED	Gram positive	1118	6137	Bacteria	Firmicutes	5.92578	Aerobic
128	Seed458817.3	458817	Shewanella halifaxensis HAW-EB4	SEED	Gram negative	884	4277	Bacteria	Gammaproteobacteria	5.22692	Facultative
129	Seed592022.4	592022	Bacillus megaterium DSM319	PSEED	Gram positive	1286	5249	Bacteria	Firmicutes	5.1	Aerobic
130	Seed595537.3	595537	Variovorax paradoxus EPS	PSEED	Gram negative	1299	6107	Bacteria	Betaproteobacteria	6.6	Aerobic
131	Seed60480.16	60480	Shewanella sp. MR-4	SEED	Gram negative	797	3786	Bacteria	Gammaproteobacteria	4.70629	Facultative
132	Seed62977.3	62977	Acinetobacter sp. ADP1	SEED	Gram negative	799	3326	Bacteria	Gammaproteobacteria	3.6	Aerobic
133	Seed645462.3.16242	645462	Clostridium difficile CD196	RAST:8188	Gram positive	871	3669	Bacteria	Firmicutes	4.1	Anaerobic
134	Seed666475.3	666475	Pseudomonas syringae pv. aesculi str. 2250	PSEED	Gram negative	1132	5375	Bacteria	Gammaproteobacteria	5.92633	Aerobic
135	Seed71421.1	71421	Haemophilus influenzae Rd KW20	SEED	Gram negative	591	1664	Bacteria	Gammaproteobacteria	1.83014	Facultative
136	Seed76114.4	76114	Azoarcus sp. EbN1	SEED	Gram negative	804	4608	Bacteria	Betaproteobacteria	4.73102	Facultative
137	Seed76869.3	76869	Pseudomonas putida GB-1	SEED	Gram negative	1148	5413	Bacteria	Gammaproteobacteria	6.07843	Aerobic
138	Seed83332.1	83332	Mycobacterium tuberculosis H37Rv	SEED	Gram positive	749	4004	Bacteria	Actinobacteria	4.4	Aerobic
139	Seed85962.1	85962	Helicobacter pylori 26695	SEED	Gram negative	435	1620	Bacteria	Epsilonproteobacteria	1.66787	Aerobic
140	Seed85963.1	85963	Helicobacter pylori J99	SEED	Gram negative	427	1517	Bacteria	Epsilonproteobacteria	1.64383	Aerobic
141	Seed93061.3	93061	Staphylococcus aureus subsp. aureus NCTC 8325	SEED	Gram positive	792	2892	Bacteria	Firmicutes	2.82136	Facultative
142	Seed93062.4	93062	Staphylococcus aureus subsp. aureus COL	SEED	Gram positive	789	2625	Bacteria	Firmicutes	2.80444	Facultative
143	Seed99287.1	99287	Salmonella typhimurium LT2	SEED	Gram negative	1141	4815	Bacteria	Gammaproteobacteria	4.95137	Facultative
